# Supplementary material for: Enhanced Expression of Thaumatin-like Protein Gene (LeTLP1) Endows Resistance to Trichoderma atroviride in Lentinula edodes
Source: Life (Basel). 2021 Aug 23;11(8):863. doi: 10.3390/life11080863 (PMC8398078; doi:10.3390/life11080863)
Supplement: Supplementary file 1 [file life-11-00863-s001.zip]

Archive with 1 entries (1 files):
- life-1323230-supplementary.pdf
